# Supplementary material for: Dual functions of Aire CARD multimerization in the transcriptional regulation of T cell tolerance
Source: Nat Commun. 2020 Apr 2;11:1625. doi: 10.1038/s41467-020-15448-w (PMC7118133; doi:10.1038/s41467-020-15448-w)
Supplement: Supplementary file 4 — Source Data [file 41467_2020_15448_MOESM4_ESM.xlsx]

## Sheet: Figure 1
Figure 1c					Figure 1d
		Absorbance					Relative fluorescence units
Wavelength (nm)	15uM Congo Red (CR)	CR + 5uM RIP1/3 RHIM	CR + 5uM mAire CARD		Wavelength (nm)	50uM ThT	ThT + 5uM RIP1/3 RHIM	ThT + 5uM mAire CARD
430	0.062	0.0729	0.0526		465	50.815	1948.35	75.052
432	0.0642	0.0737	0.0525		470	48.911	2071.56	70.74
434	0.062	0.0743	0.0521		475	46.995	2063.25	59.248
436	0.0617	0.0743	0.0518		480	43.86	1751.52	50.642
438	0.0627	0.0751	0.0522		485	36.14	1527.22	46.616
440	0.0629	0.0755	0.052		490	33.41	1388.47	41.335
442	0.0649	0.0759	0.0521		495	32.217	1280.91	40.061
444	0.0631	0.0764	0.0536		500	31.558	1160.54	37.021
446	0.0631	0.0774	0.0521
448	0.064	0.0783	0.052
450	0.0642	0.0787	0.052		Figure 1g left panel
452	0.066	0.0797	0.0515			HPRT1		CD4			IGFL1			KRT14			S100A9
454	0.0637	0.0805	0.0514			Mean	SD	Mean	SD	p-value	Mean	SD	p-value	Mean	SD	p-value	Mean	SD	p-value
456	0.065	0.0815	0.0514		EV	86.0563	0	4.03628	0		6.57893	0		1.87834	0		2.054	0
458	0.064	0.0822	0.0515		mAire WT	100	4.28713	100	19.443		100	14.7734		100	20.8308		100	18.0775
460	0.0646	0.083	0.0515		R16A/E18A	88.8158	3.99905	1.93784	0.51604	0.012588	3.3472	0.96839	0.00771134	0.369663	0.0427341	0.0143111	1.01972	0.204312	0.0110266
462	0.0645	0.0837	0.0515		D35A/D37A	80.2053	6.71577	3.49623	0.368608	0.0135569	2.53906	0.373502	0.00788719	0.94414	0.233234	0.0144142	2.74189	0.66134	0.0105663
464	0.0644	0.0845	0.051		K51A/E52A	89.0429	5.82348	82.348	19.9344	0.0917469	62.3279	2.05714	0.0538921	90.7816	5.27201	0.585731	86.453	7.48846	0.452254
466	0.064	0.085	0.0508		K53A/E54A	94.5573	15.9652	10.6346	1.58448	0.0131878	11.6983	3.53098	0.00680821	20.2801	0.789682	0.0228131	29.2785	5.9298	0.0310235
468	0.0653	0.0866	0.0514		R70A/D71A	81.2802	2.5389	30.4986	7.94265	0.0108369	32.6243	1.53152	0.0126334	25.3597	2.11689	0.0296635	35.3338	5.9613	0.0117049
470	0.0651	0.0877	0.0517
472	0.0657	0.0889	0.0522
474	0.0655	0.0898	0.0518		Figure 1g right panel
476	0.0674	0.0907	0.0514
478	0.0675	0.0916	0.0513
480	0.0656	0.0917	0.0509
482	0.0659	0.0926	0.0516
484	0.0665	0.0932	0.0515
486	0.0653	0.0941	0.0514
488	0.0658	0.0942	0.0513
490	0.0649	0.0947	0.0511
492	0.0666	0.0953	0.0506
494	0.0673	0.0966	0.051
496	0.0655	0.0972	0.0507
498	0.0651	0.0978	0.051
500	0.065	0.0983	0.0513
502	0.0657	0.0986	0.0506
504	0.0674	0.0985	0.0507
506	0.0641	0.098	0.05
508	0.0656	0.0979	0.05
510	0.0628	0.0975	0.0506
512	0.0639	0.0976	0.0504
514	0.0628	0.0966	0.0497
516	0.0621	0.0958	0.0497
518	0.0624	0.095	0.0488
520	0.0595	0.094	0.0489
522	0.0622	0.0931	0.0489
524	0.0582	0.0923	0.0495
526	0.0584	0.0912	0.0486
528	0.0577	0.0905	0.0495
530	0.0567	0.0902	0.048
532	0.0583	0.0898	0.0478
534	0.0557	0.0893	0.0484
536	0.0578	0.0885	0.0506
538	0.0556	0.0873	0.0498
540	0.0557	0.0864	0.0483
542	0.0558	0.0848	0.0484
544	0.0534	0.0831	0.0471
546	0.055	0.0804	0.0471
548	0.0523	0.0787	0.0495
550	0.0521	0.0767	0.0464
552	0.0516	0.0746	0.0474
554	0.052	0.0727	0.0513
556	0.0528	0.0705	0.0472
558	0.0502	0.0686	0.047
560	0.0515	0.0667	0.0477
562	0.0485	0.0643	0.0533
564	0.0483	0.0619	0.0481
566	0.0488	0.0592	0.05
568	0.0455	0.0564	0.0467
570	0.0454	0.0548	0.0453
572	0.0464	0.0531	0.0461
574	0.0449	0.0517	0.0514
576	0.045	0.0508	0.0496
578	0.0441	0.0497	0.0512
580	0.0439	0.0485	0.0493
582	0.0454	0.0483	0.0475
584	0.0437	0.0476	0.049
586	0.0434	0.0465	0.0511
588	0.0448	0.0453	0.0451
590	0.0422	0.0444	0.0466
592	0.0429	0.0441	0.0475
594	0.0426	0.0436	0.0484
596	0.0422	0.0433	0.0476
598	0.0435	0.0426	0.0468
600	0.0414	0.0427	0.0507

## Sheet: Figure 2
Figure 2b
		HPRT1			CD4			IGFL1
	AP1903	Mean	SD	p-value	Mean	SD	p-value	Mean	SD	p-value
emp vec	-	89.787	2.99348		1.39516	0.0348911		0.673082	0.0779233
emp vec	+	90.5606	0		3.6227	0		0.409519	0
mAire WT	-	104.9	8.35235	0.175823	86.846	5.18039	0.00162497	74.2349	14.9142	0.0131935
mAire WT	+	100	4.34834	0.169623	100	17.4838	0.0123664	100	18.9219	0.0117254
FKBP1-ΔCARD	-	96.7062	15.9163		3.29807	0.44234		0.543637	0.114783
FKBP1-ΔCARD	+	85.3407	3.73803		2.94575	1.14913		0.515973	0.0800922
FKBP2-ΔCARD	-	77.4832	2.4162		3.88686	0.132007		0.899218	0.127745
FKBP2-ΔCARD	+	110.24	1.17043		9.01107	0.547107		0.994518	0.152169
FKBP3-ΔCARD	-	92.4884	4.31622		7.32467	0.69148		0.715404	0.183089
FKBP3-ΔCARD	+	75.6886	4.64354	0.0676368	40.4912	10.3409	0.0356878	12.2052	2.12493	0.010279
FKBP4-ΔCARD	-	70.1518	5.37214		4.0352	0.84265		0.547167	0.141573
FKBP4-ΔCARD	+	99.1094	10.0375	0.399708	53.641	6.43454	0.00687191	18.1342	6.00751	0.0351842
FKBP4-NLS	-	102.669	6.1251		3.46705	1.77611		0.786538	0.10197
FKBP4-NLS	+	92.1777	4.6182		4.97268	2.4766		0.758635	0.114152
ΔCARD	-	75.9059	1.2489		1.80784	1.08199		0.998618	0.301229
ΔCARD	+	82.9091	3.96378		2.52962	1.35417		0.786994	0.144338

## Sheet: Figure 3
Figure 3a left panel												Figure 3a right panel
	HPRT1		CD4		IGFL1		KRT14		S100A9
	Mean	SD	Mean	SD	Mean	SD	Mean	SD	Mean	SD
mAire WT	100	13.3935	100	18.7501	100	2.53381	100	17.4411	100	3.49906
Sp110 CARD-swap	91.3098	5.65055	5.67343	0.937134	2.85226	0.441693	2.86291	0.752466	5.83356	0.13634
Figure 3b
	overlap	not overlap	total Aire foci (n)	p-value
WT mAire	108	1914	2022
Sp110-CARDswap	81	302	383	5.56815e-26
K53A/E54A	88	500	588	6.46312e-15
Figure 3c
									Figure 3e

## Sheet: Figure 4
Figure 4a
	overlap	not overlap	total Aire foci (n)	p-value
WT mAire	108	1914	2022
SIM-mAire	124	215	339	1.67923e-71
Figure 4b
	HPRT1			CD4			IGFL1			KRT14			S100A9
	Mean	SD	p-value	Mean	SD	p-value	Mean	SD	p-value	Mean	SD	p-value	Mean	SD	p-value
mAire WT	100	2.91178		100	10.6949		100	15.1059		100	11.0328		100	16.2278
SIM-mAire	98.8032	5.84207	0.679651	55.8253	3.15763	0.0312014	5.05745	1.28438	0.000382495	4.62333	0.914462	0.00346305	7.35934	3.16879	0.00141685
Figure 4c
	overlap	not overlap	total Aire foci (n)	p-value
mAire-FLAG + EV	58	1072	1130
mAire-FLAG + SIM-mAire	78	592	670	4.3932e-07
Figure 4d left panel					Figure 4d right panel
HPRT1 (top panel)
	Mean	SD	p-value
100% WT mAire	109.13	6.96881
50% WT + 50% EV	100	8.44319
50% WT + 50% SIM-mAire	98.9561	15.6725	0.88
100% SIM-mAire	93.1345	6.28646
50% WT + 50% SIM-ΔCARD	94.922	9.53551
100% RNF4-ΔCARD	92.7849	18.9462
IGFL1 (top panel)
	Mean	SD	p-value
100% WT mAire	133.165	13.2338
50% WT + 50% EV	100	9.62578
50% WT + 50% SIM-mAire	9.72158	2.97596	0.002
100% SIM-mAire	5.95925	0.232573
50% WT + 50% SIM-ΔCARD	48.1098	8.41231
100% SIM-ΔCARD	3.90669	0.440458
Figure 4f
HPRT1 (top panel)
	EV			WT mAire			K53A/E54A			SIM-mAire
IE1	Mean	SD	p-value	Mean	SD	p-value	Mean	SD	p-value	Mean	SD	p-value
-	116.989	0		100	11.1099		87.5242	6.13178		83.9857	8.95039
+	81.3857	14.1769		112.287	11.0742		100.509	12.1708		106.961	7.41661
++	108.946	7.28164	0.195838	80.7227	9.95109	0.05631	94.4341	14.0203	0.272214	86.1398	9.45359	0.234839
IGFL1 (bottom panel)
	EV			WT mAire			K53A/E54A			SIM-mAire
IE1	Mean	SD	p-value	Mean	SD	p-value	Mean	SD	p-value	Mean	SD	p-value
-	11.7392	0		100	23.4021		41.3786	10.5339		10.9118	1.88924
+	11.7194	2.4481		285.713	34.9728		262.684	56.3483		26.8631	3.20637
++	10.9036	2.0573	0.55462	153.518	25.8372	0.0164212	175.83	38.1538	0.0209589	32.5025	0.80332	0.00170451

## Sheet: Figure 5
Figure 5b
Figure 5d
	HPRT1			IGFL1			KRT14			S100A9
	Mean	SD	p-value	Mean	SD	p-value	Mean	SD	p-value	Mean	SD	p-value
100% WT mAire	124.237	14.5434		94.3133	24.0904		100.582	20.997		103.79	10.111
50% WT + 50% EV	100	9.00993		100	14.2132		100	6.80691		100	8.68308
50% WT + 50% CARD-mGFP	151.835	19.1216	0.140739	22.0281	2.73573	0.0279239	30.5593	2.10839	0.0234069	48.6164	9.51105	0.0352425
100% CARD-mGFP	160.048	5.76209		6.98605	0.453067		2.44305	0.38357		5.28457	2.47471

## Sheet: Figure 6
Figure 6b (left panel)										Figure 6b (right panel)
	HPRT1		IGFL1		KRT14		S100A9
	Mean	SD	Mean	SD	Mean	SD	Mean	SD
hAire WT	100	10.8959	100	18.6328	100	8.25841	100	22.3036
C302Y	106.041	6.3682	1.84436	0.444641	0.888442	0.384682	0.971417	0.277245
C311Y	104.428	1.58334	1.43833	0.162911	0.481027	0.18552	0.902314	0.688962
Figure 6c
	overlap	not overlap	total Aire foci (n)	p-value
hAire WT	33	607	640
C302Y	59	169	228	2.6e-18
C311Y	65	554	619	0.0004
Figure 6d (top panel)					Figure 6d (bottom panel)						Figure 6e

## Sheet: Figure 7
Figure 7a
	HPRT1		IGFL1		KRT14		S100A9
	Mean	SD	Mean	SD	Mean	SD	Mean	SD
100% WT mAire	124.089	5.56749	103.885	19.6629	118.508	16.7356	208.33	38.8689
50% WT + 50% emp vec	100	11.3151	100	21.2305	100	16.1392	100	37.856
50% WT + 50% C302Y	113.281	12.041	6.51122	0.46996	9.28776	1.28092	15.6235	6.0413
100% C302Y	167.834	7.66739	1.95668	0.390569	1.75475	0.465963	2.35399	0.0101073
50% WT + 50% C311Y	143.63	10.6854	5.25388	0.244556	6.81352	1.44961	10.1242	0.93917
100% C311Y	126.393	11.4285	0.759504	0.238761	1.49122	0.0886819	1.73524	0.560354
Figure 7b								Figure 7d (bottom panel)
	overlap	not overlap	total Aire foci (n)	p-value
WT+WT	107	2110	2217
WT+C302Y	220	2097	2317	1.24251e-09
WT+C311Y	144	1677	1821	5.45134e-05
Figure 7d (left and middle panels)
KRT14 (left panel)
	WT + EV			WT + C302Y
IE1	Mean	SD	p-value	Mean	SD	p-value
-	100	13.6292		9.62152	1.36412
+	238.957	12.0987		46.4778	4.18234
++	363.601	41.9314	0.00447253	57.7549	1.81413	0.00144953
S100A9 (middle panel)
	WT + EV			WT + C302Y
IE1	Mean	SD	p-value	Mean	SD	p-value
-	100	10.2525		7.40401	1.18366
+	281.866	38.3283		72.4552	10.1307
++	381.181	22.9959	0.000703603	107.784	6.06105	0.00157752

## Sheet: Supp. Figure 1
Supp. Figure 1b				Supp. Figure 1c (right panel)
Supp. Figure 1c (left panel)
	HPRT1		CD4			CELF2			IGFL1			S100A9
	Mean	SD	Mean	SD	p-value	Mean	SD	p-value	Mean	SD	p-value	Mean	SD	p-value
EV	102.608	0	2.34778	0		13.8417	0		2.5867	0		0.48926	0
mAire WT	100	3.62918	100	11.4394		100	8.31765		100	7.07389		100	6.08906
R16A/E18A	91.5358	4.81321	3.56288	1.23146	0.00373535	0.0338629	0.00260357	0.00229842	1.12685	0.264065	0.00158123	0.404785	0.0237314	0.00125067
D35A/D37A	98.8298	9.35444	2.46673	0.295041	0.00465612	14.8542	1.72596	0.00389412	2.55254	0.548989	0.00152135	0.346546	0.0260217	0.00125222
K51A/E52A	97.7533	3.0526	107.715	24.62	0.446563	88.7143	7.08987	0.240892	205.513	30.9942	0.0172585	146.358	24.6678	0.0567351
K53A/E54A	103.593	6.98351	30.191	7.19478	0.00503094	36.5401	8.09697	0.0193021	27.4293	6.77967	4.631e-05	42.7088	4.5954	0.0112508
R70A/D71A	96.7008	3.07595	18.1205	3.2866	0.00993363	34.2306	10.3274	0.000332511	41.0645	8.51203	0.000280878	16.0923	1.15086	0.00239348
Supp. Figure 1e				Figure 1i right panel
Figure 1i left panel
	HPRT1		CD4			IGFL1			KRT14			S100A9
	Mean	SD	Mean	SD	p-value	Mean	SD	p-value	Mean	SD	p-value	Mean	SD	p-value
EV	86.0563	0	8.88049	0		0.497775	0		0.658601	0		0.384189	0
hAire WT	100	4.28713	100	17.998		100	9.70442		100	19.0281		100	10.8909
L13P	88.8158	3.99905	6.81895	1.77531	0.00995526	0.588269	0.10346	0.00318925	0.13648	0.00775293	0.0118816	0.443239	0.243031	0.00407748
T16M	80.2053	6.71577	12.1725	4.691	0.0145216	1.08833	0.0636465	0.00318423	1.71075	0.31066	0.0118907	8.0272	1.10636	0.00506012
L28P	89.0429	5.82348	7.14337	1.54234	0.0123978	0.757208	0.261076	0.00307421	0.605108	0.420066	0.0116387	0.494248	0.14201	0.00395374
A58V	94.5573	15.9652	61.1159	5.1178	0.0929594	32.5247	6.27215	0.00460989	35.5394	0.993737	0.0301962	20.7202	3.06887	0.00346292
K83E	81.2802	2.5389	33.0079	4.86412	0.0366668	9.61289	0.867144	0.00433582	10.0937	0.375871	0.0151561	8.21873	2.09276	0.00629845

## Sheet: Supp. Figure 2
Supp. Fig. 2a
		KRT14			S100A9
	AP1903	Mean	SD	p-value	Mean	SD	p-value
emp vec	-	1.01488	0.274692		0.307799	0.016848
emp vec	+	0.823005	0		0.297301	0
mAire WT	-	85.8316	27.7057	0.0339239	73.3374	9.77378	0.00590646
mAire WT	+	100	21.1156	0.0150395	100	11.3874	0.00433108
FKBP1-ΔCARD	-	1.26379	0.168933		1.01309	0.225884
FKBP1-ΔCARD	+	0.707972	0.0861951		0.669419	0.155109
FKBP2-ΔCARD	-	0.841335	0.140331		0.130294	0.00530393
FKBP2-ΔCARD	+	1.90095	0.374479		3.13744	0.164357
FKBP3-ΔCARD	-	1.30144	0.228822		0.530763	0.0484872
FKBP3-ΔCARD	+	15.973	4.45311	0.0297692	5.63049	0.798629	0.00741142
FKBP4-ΔCARD	-	0.716233	0.162623		1.12234	0.391485
FKBP4-ΔCARD	+	22.53	6.475	0.0298958	12.68	1.44	0.00457598
FKBP4-NLS	-	1.30187	0.389124		0.513254	0.0422733
FKBP4-NLS	+	0.890587	0.325459		1.86692	0.0315464
ΔCARD	-	0.623621	0.140912		0.267617	0.0691576
ΔCARD	+	1.00311	0.179277		0.33464	0.030325
Supp. Fig. 2b

## Sheet: Supp. Figure 3
Supp. Fig. 3b				Supp. Fig. 3c (bottom panel)
% area overlap	WT mAire	Sp110-CARD swap
10	8.5064	26.632
20	7.5173	25.326
30	6.5282	23.499
40	5.7369	21.671
50	5.3412	21.149
60	4.451	20.104
70	3.3136	17.493
80	2.9674	14.36
Supp. Fig. 3c (top panel)
% area overlap	WT clone 2A	WT clone 3B
10	3.7736	2.6667
20	2.6954	2.4444
30	2.1563	1.7778
40	1.3477	1.7778
50	1.3477	1.1111
60	0.80863	0.88889
70	0.53908	0.44444
80	0.53908	0.22222

[truncated: 5 more sheets: Supp. Figure 4, Supp. Figure 5, Supp. Figure 6, Supp. Figure 7, Table 1]
